# Supplementary material for: Duplex loop-mediated isothermal amplification assay for simultaneous detection of human and human male DNA
Source: BMC Res Notes. 2023 Aug 22;16:180. doi: 10.1186/s13104-023-06464-2 (PMC10464483; doi:10.1186/s13104-023-06464-2)
Supplement: Supplementary file 2 — Additional file 2: Table S1. Primer and probe. [file 13104_2023_6464_MOESM2_ESM.xlsx]

## Sheet: Table S1
Table S1 Primer and probe
Target (GeneBank Accession Number)	Name (mix)	Name (component)	Sequence (5′ to 3′)	Nucleotide position	Final concentration	Reference
Human DNA (M13882)	HD–primer mix	HD-F3	TGGAAAACGAATTATGGTCAC	1366–1386	0.2 μM	[5]
		HD-B3	CATCACAAAGAAGTTTCTGAGA	1600–1579	0.2 μM
		HD-FIP	AGGAACCTTCAACTCTGTGAGTTGA–TAAAAACTGGAGAGAAGCATTG	(1461–1437) –(1388–1409)	1.6 μM
		HD-BIP	TCCAATCACTCTTTGTGTGGAATC–CCTGTGAAGATTCTCCCG	(1477–1500) –(1560–1543)	1.6 μM
		HD-LB	TGGACCTTTTTGAAGATTTCGTTGG	1515–1539	0.8 μM
Male DNA (AF522078)	Y–primer mix	Y-F3	GCCTCAAAGCTCTCTCCA	5282–5299	0.2 μM	[8]
		Y-B3	GGATATTTAGAACGCTTGGAG	5475–5455	0.2 μM
		Y-FIP	GTCTGCATTCACCTCACAGATTTG–CCACTTGCAGATTCTACCG	(5383–5360) –(5303–5321)	1.6 μM
		Y-BIP	TCGTAAAGAAGTTTCTCAGAATGCT–CCTATGGTGCAAAAACGAAT	(5385–5409) –(5453–5434)	1.6 μM
		Y-LF	AGCAGTTTGGAAGCACTCTTT	5342–5322	0.8 μM
	Probe mix	HEX-HD-LB	(HEX)–ACGCTGAGGACCCGGATGCGAATGCGGATGCGGATGCCGA–TGGACCTTTTTGAAGATTTCGTTGG	-	0.16 μM	[9, 10]
		FAM-Y-LF	(FAM)–ACGCTGAGGACCCGGATGCGAATGCGGATGCGGATGCCGA–AGCAGTTTGGAAGCACTCTTT	-	0.08 μM
		Quench strand	TCGGCATCCGCATCCGCATTCGCATCCGGGTCCTCAGCGT–(BHQ1)	-	0.36 μM
